# Supplementary material for: Combined Metabolome and Transcriptome Analysis of Creamy Yellow and Purple Colored Panax notoginseng Roots
Source: Life (Basel). 2023 Oct 23;13(10):2100. doi: 10.3390/life13102100 (PMC10607970; doi:10.3390/life13102100)
Supplement: Supplementary file 1 [file life-13-02100-s001.zip]

Archive with 3 entries (2 files):
- life-2633651-supplementary/
- life-2633651-supplementary/Table S1.xlsx
- life-2633651-supplementary/Table S2.xlsx
