# Supplementary material for: Combined Metabolome and Transcriptome Analysis of Creamy Yellow and Purple Colored Panax notoginseng Roots
Source: Life (Basel). 2023 Oct 23;13(10):2100. doi: 10.3390/life13102100 (PMC10607970; doi:10.3390/life13102100)
Supplement: Supplementary file 1 [file life-13-02100-s001.zip › life-2633651-supplementary/Table S1.xlsx]

## Sheet: Sheet1
Supplementary Table S1. Differentially accumulated metabolites in HS ans ZS roots of Panax notoginseng.
ID	adduct	Name	Superclass	Class	Subclass	Formula	ZS	HS	VIP	Fold change	log2FC	p-value	m/z	rt(min)	KEGG
POS_2930	[M]+	4-Hydroxybenzoylcholine	Benzenoids	Benzene and substituted derivatives	Benzoic acids and derivatives	[C12H18NO3]+	762.686	34417.9	0.37315	45.1273	5.49593	6.38831e-05	224.126	1.085
POS_13558	[M+Na]+	3-Ethyl-4-hydroxy-4-methylpentyl 6-O-[(2S,3R,4R)-tetrahydro-3,4-dihydroxy-4-(hydroxymethyl)-2-furanyl]-beta-D-glucopyranoside	Lipids and lipid-like molecules	Fatty Acyls	Fatty acyl glycosides	C19H36O11	17644.7	343920	1.15823	19.4914	4.28477	1.08784e-05	463.212	5.325
POS_6104	[M+H]+	1-(Tert-butylamino)-3-{[4-(morpholin-4-yl)-1,2,5-thiadiazol-3-yl]oxy}propan-2-ol	Organic nitrogen compounds	Organonitrogen compounds	Amines	C13H24N4O3S	13918	115516	0.640866	8.29974	3.05307	2.75883e-05	317.157	3.607	C07141
POS_12773	[M]+	Cyanidin 3-O-glucoside	Phenylpropanoids and polyketides	Flavonoids	Flavonoid glycosides	[C21H21O11]+	16118.2	121587	0.649976	7.54344	2.91522	0.0019388	449.103	4.593
POS_4986	[M+H]+	Kaempferol	Phenylpropanoids and polyketides	Flavonoids	Flavones	C15H10O6	60197.2	451164	1.25838	7.49476	2.90588	1.22975e-05	287.053	4.593	C05903
POS_20266	[M+Na]+	Kaemoferol 5-Xyl(1,2)Glc	Phenylpropanoids and polyketides	Flavonoids	Flavonoid glycosides	C26H28O15	371314	2.52255e+06	2.94482	6.79358	2.76417	1.99903e-06	603.133	4.591
POS_24468	[M+Na]+	15-(2-Amino-2-oxoethyl)-10,11,23-trihydroxy-18-[(3-methyl-2-oxopentanoyl)amino]-9,14,17-trioxo-N-[(1Z)-1-propen-1-yl]-8,13,16-triazatetracyclo[18.3.1.0~2,7~.0~6,10~]tetracosa-1(24),2,4,6,20,22-hexaene-12-carboxamide	Organic acids and derivatives	Carboxylic acids and derivatives	Amino acids, peptides, and analogues	C33H38N6O10	3429.42	21344.2	0.263018	6.22386	2.63781	0.00241764	701.259	3.821
POS_4985	[M+H]+	Luteolin	Phenylpropanoids and polyketides	Flavonoids	Flavones	C15H10O6	27684	167847	0.751651	6.06295	2.60002	7.96998e-06	287.053	4.311	C01514
POS_20604	[M+H]+	Reserpine	Alkaloids and derivatives	Yohimbine alkaloids		C33H40N2O9	25395.4	139766	0.673051	5.5036	2.46038	0.000368931	609.268	5.595	C06539
POS_12774	[M+H]+	Kaempferol 7-O-glucoside	Phenylpropanoids and polyketides	Flavonoids	Flavonoid glycosides	C21H20O11	6665.64	35655.2	0.337501	5.3491	2.4193	0.00111513	449.105	4.314
POS_12694	[M+Na]+	Orientanol E	Phenylpropanoids and polyketides	Isoflavonoids	Isoflavans	C25H28O6	39936	207941	0.81281	5.20685	2.38041	0.000846837	447.181	3.407
POS_3100	[M+H-H2O]+	Heptadec-9-en-4,6-diyn-8-ol				C17H26O	178053	923713	1.72572	5.18785	2.37514	0.000125399	229.193	10.488
POS_4984	[M+H]+	Fisetin	Phenylpropanoids and polyketides	Flavonoids	Flavones	C15H10O6	4772.81	23764.3	0.271762	4.9791	2.31589	0.00124461	287.05	4.933	C10041
POS_4030	[M-H2O+H]+	19-Norandrosterone	Lipids and lipid-like molecules	Steroids and steroid derivatives	Estrane steroids	C18H28O2	201718	978344	1.76224	4.85007	2.27801	3.16065e-06	259.206	10.339
POS_5206	[M+Na]+	Quinolactacin A	Organoheterocyclic compounds	Quinolines and derivatives	Pyrroloquinolines	C16H18N2O2	10592.4	48388	0.383425	4.56816	2.19161	0.00102051	293.137	4.11
POS_14732	[M+Na]+	(2S,3R,5R,10R,13R,14S,17R)-17-[(2S,3R)-3,6-Dihydroxy-6-methylheptan-2-yl]-2,3,14-trihydroxy-10,13-dimethyl-2,3,4,5,9,11,12,15,16,17-decahydro-1H-cyclopenta[a]phenanthren-6-one	Lipids and lipid-like molecules	Steroids and steroid derivatives	Bile acids, alcohols and derivatives	C27H44O6	29727.2	133135	0.625158	4.47857	2.16304	0.00476768	487.314	11.248
POS_14798	[M+H]+	Flemiphilippinin A				C30H32O6	7881.07	35193	0.316482	4.46551	2.15882	0.10811	489.224	4.325
POS_6103	[M+H]+	Bupirimate	Organoheterocyclic compounds	Diazines	Pyrimidines and pyrimidine derivatives	C13H24N4O3S	35142.6	154967	0.686446	4.40966	2.14067	4.24571e-06	317.155	3.51
POS_15105	[M+Na]+	Alisol B	Lipids and lipid-like molecules	Prenol lipids	Triterpenoids		16855.6	71937.3	0.463619	4.26785	2.09351	0.00883722	495.337	9.773
POS_11810	[M+H]+	Ononin	Phenylpropanoids and polyketides	Isoflavonoids	Isoflavonoid O-glycosides	C22H22O9	9291.2	38505	0.339459	4.14424	2.05111	7.26629e-05	431.132	3.64
POS_10823	[M+H]+	Norbuprenorphine	Benzenoids	Phenanthrenes and derivatives		C25H35NO4	29450.6	113897	0.56098	3.86739	1.95136	0.263144	414.262	8.932
POS_20709	[M]+	Cyanin	Phenylpropanoids and polyketides	Flavonoids	Flavonoid glycosides	[C27H31O16]+	30834.6	114357	0.574387	3.70871	1.89092	0.000185818	611.161	4.313
POS_11812	[M+Na]+	Nodakenin	Phenylpropanoids and polyketides	Coumarins and derivatives	Furanocoumarins		34391.3	126533	0.597243	3.67923	1.8794	6.68266e-06	431.133	3.833
POS_2338	[M+Na]+	Fructose (Generic Ketohexose)	Organic oxygen compounds	Organooxygen compounds	Carbohydrates and carbohydrate conjugates	C6H12O6	55858.2	201160	0.719198	3.60126	1.8485	0.230822	203.051	0.628
POS_2517	[M+H]+	Ethyl caffeate				C11H12O4	28936.7	98004.3	0.515625	3.38685	1.75994	0.000397439	209.081	3.47
POS_13098	[M+H]+	Amethopterin	Organoheterocyclic compounds	Pteridines and derivatives	Pterins and derivatives	C20H22N8O5	16831.5	55112.8	0.379871	3.27438	1.71122	0.000377249	455.184	3.785	C00855
POS_11040	[M+Na]+	(E)-3-(4-Methoxyphenyl)-1-[2,4,6-trimethoxy-3-(3-methylbut-2-enyl)phenyl]prop-2-en-1-one	Phenylpropanoids and polyketides	Linear 1,3-diarylpropanoids	Chalcones and dihydrochalcones	C24H28O5	32145.6	103985	0.522198	3.23482	1.69369	8.17421e-05	419.188	5.248
POS_8618	[M+H]+	Hirsutine				C22H28N2O3	80074	255359	0.81249	3.18904	1.67312	0.000142623	369.214	7.96
POS_7913	[M+H]+	Vinca	Alkaloids and derivatives	Eburnan-type alkaloids		C21H26N2O3	29691.3	92802.5	0.478519	3.12557	1.64412	0.00301583	355.2	8.38
POS_2790	[M+H]+	Pterosin B	Benzenoids	Indanes	Indanones	C14H18O2	11971.9	36950.1	0.301434	3.08641	1.62593	0.00382828	219.134	4.739
POS_3509	[M-H2O+H]+	1,2,3,7,8,8a-Hexahydro-8,8a-dimethyl-alpha-methylene-7-oxo-, methyl ester, (2R,8R,8aR)-2-naphthaleneacetic acid	Lipids and lipid-like molecules	Prenol lipids	Sesquiterpenoids	C16H20O3	59043.1	180697	0.670417	3.06043	1.61374	0.000177241	243.138	8.258
POS_1213	[M]+	Acenaphthene	Benzenoids	Naphthalenes		C12H10	48296.4	141905	0.594403	2.93821	1.55494	0.00270844	154.078	9.192
POS_7905	[M+Na]+	2-(Hydroxymethyl)-6-(6-hydroxy-6-methyl-3-propan-2-ylcyclohex-3-en-1-yl)oxyoxane-3,4,5-triol	Lipids and lipid-like molecules	Prenol lipids	Terpene glycosides	C16H28O7	116794	329722	0.881383	2.82311	1.49728	0.000203088	355.169	5.657
POS_2967	[M+H]+	Falcarindiol	Lipids and lipid-like molecules	Fatty Acyls	Fatty alcohols	C17H24O2	1.66579e+06	4.6696e+06	3.3668	2.80323	1.48709	0.00089011	225.161	9.194
POS_3201	[M+H]+	Costunolide	Lipids and lipid-like molecules	Prenol lipids	Terpene lactones	C15H20O2	23576.3	64661.1	0.380533	2.74264	1.45556	0.171061	233.154	8.27
POS_9753	[M+Na]+	Furaquinocin C	Organoheterocyclic compounds	Naphthofurans		C22H26O5	14179.6	38170	0.300819	2.6919	1.42863	3.97169e-05	393.176	3.833
POS_4540	[M+H]+	Nandrolone	Lipids and lipid-like molecules	Steroids and steroid derivatives	Estrane steroids	C18H26O2	1.29521e+06	3.48437e+06	2.86498	2.6902	1.42772	0.000532771	275.197	9.194	C07254
POS_1531	[M+H]+	4-(Azaniumylmethyl)-5-(hydroxymethyl)-2-methylpyridin-3-olate	Organoheterocyclic compounds	Pyridines and derivatives	Pyridoxamines	C8H12N2O2	458744	1.21505e+06	1.68063	2.64865	1.40526	0.00179971	169.098	9.194
POS_596	[M+H]+	Phenylacetaldehyde	Benzenoids	Benzene and substituted derivatives	Phenylacetaldehydes	C8H8O	206523	546492	1.12649	2.64616	1.4039	0.00204758	121.064	9.194	C00601
POS_760	[M+H]+	Naphthalene	Benzenoids	Naphthalenes		C10H8	270534	678157	1.22924	2.50673	1.32581	0.00216864	129.067	9.194	C00829
POS_8052	[M+H]+	Songorine	Lipids and lipid-like molecules	Prenol lipids	Diterpenoids	C22H31NO3	708046	1.76076e+06	1.8762	2.48679	1.31429	0.180376	358.234	8.191
POS_19754	[M+H]+	Alkergot	Alkaloids and derivatives	Ergoline and derivatives	Lysergic acids and derivatives	C33H45N5O5	436040	1.07757e+06	1.48228	2.47126	1.30525	0.203581	592.357	10.262
POS_434	[M+H]+	3-Cyanopyridine	Organoheterocyclic compounds	Pyridines and derivatives	3-pyridinecarbonitriles	C6H4N2	134322	331746	0.845348	2.46977	1.30438	0.00744247	105.066	9.193
POS_10664	[M+Na]+	Phenyl 6-O-[(2R,3R,4R)-3,4-dihydroxy-4-(hydroxymethyl)tetrahydro-2-furanyl]-beta-D-glucopyranoside	Organic oxygen compounds	Organooxygen compounds	Carbohydrates and carbohydrate conjugates	C17H24O10	10199.1	24875	0.218552	2.43895	1.28626	0.107834	411.126	3.028
POS_17397	[M+H]+	Puberanidine	Lipids and lipid-like molecules	Prenol lipids	Diterpenoids	C30H42N2O7	20943.9	51010.9	0.320023	2.4356	1.28427	0.0538746	543.309	6.598
POS_2661	[M+H]+	(2S)-2-[(1S)-1-Hydroxypentyl]-4-methoxy-2,3-dihydropyran-6-one	Organoheterocyclic compounds	Pyrans	Pyranones and derivatives	C11H18O4	64368.2	154835	0.56691	2.40546	1.26631	0.00104286	215.128	4.681
POS_1638	[M+H-H2O]+	Eulatachromene				C12H14O2	439237	1.03928e+06	1.47983	2.36609	1.24251	0.00177924	173.095	9.19
POS_8899	[M+H]+	(1S,7R,8S,13R,16S)-11-Ethyl-7,16-dihydroxy-13-methyl-6-methylidene-11-oxido-11-azoniahexacyclo[7.7.2.15,8.01,10.02,8.013,17]nonadecan-4-one	Lipids and lipid-like molecules	Prenol lipids	Diterpenoids	C22H31NO4	1.12112e+07	2.65205e+07	7.10984	2.36553	1.24217	0.114518	374.232	7.028
POS_10842	[M+H]+	Flecainide	Benzenoids	Benzene and substituted derivatives	Benzoic acids and derivatives	C17H20F6N2O3	10505.1	24814.6	0.2295	2.36215	1.2401	8.18913e-05	415.132	4.948	C07001
POS_12237	[M+Na]+	2-Phenylethyl 6-O-[(2S,3R,4R)-3,4-dihydroxy-4-(hydroxymethyl)tetrahydro-2-furanyl]-beta-D-glucopyranoside	Organic oxygen compounds	Organooxygen compounds	Carbohydrates and carbohydrate conjugates	C19H28O10	317240	734017	1.23402	2.31375	1.21024	1.41055e-05	439.156	3.373
POS_1755	[M+H]+	Mellein	Organoheterocyclic compounds	Benzopyrans	2-benzopyrans	C10H10O3	45424.9	105012	0.464652	2.31176	1.20899	5.2846e-05	179.067	3.612
POS_19761	[M+H]+	Edpetiline				C33H53NO8	102834	236345	0.650519	2.29832	1.20058	0.168109	592.387	10.267
POS_27538	[M+Na]+	Kuwanone H	Phenylpropanoids and polyketides	Flavonoids	Flavones		175925	380343	0.847066	2.16196	1.11234	5.02914e-05	783.26	3.945
POS_9391	[M+H]+	Isorhynchophylline	Organoheterocyclic compounds	Indolizidines		C22H28N2O4	84406.1	181648	0.576884	2.15207	1.10573	7.38264e-05	385.208	7.977
POS_5283	[M+H]+	11-(Phenylcarbonyl)-7,11-diazatricyclo[7.3.1.0<2,7>]trideca-2,4-dien-6-one	Organoheterocyclic compounds	Piperidines	N-acylpiperidines	C18H18N2O2	113251	235056	0.647704	2.07552	1.05347	1.45363e-05	295.148	4.387
POS_1554	[M+H]+	Pyridoxine	Organoheterocyclic compounds	Pyridines and derivatives	Pyridoxines	C8H11NO3	20061.1	41250.9	0.272827	2.05627	1.04003	0.000378589	170.081	1.294	C00314
POS_6682	[M+H]+	2-Palmitoylglycerol	Lipids and lipid-like molecules	Glycerolipids	Monoradylglycerols	C19H38O4	32541.6	66711.8	0.329559	2.05005	1.03566	0.179624	331.282	10.642
POS_19417	[M+H]+	Dehydroxynocardamine	Phenylpropanoids and polyketides	Macrolactams		C27H48N6O8	7116.4	14489.9	0.177032	2.03613	1.02583	0.482029	585.376	3.65
POS_13928	[M+Na]+	Astragalin	Phenylpropanoids and polyketides	Flavonoids	Flavonoid glycosides		29285.4	58855.7	0.311429	2.00973	1.007	0.000811472	471.087	4.943	C12249
POS_20058	[M+Na]+	4-[3,4,5-Trihydroxy-6-(hydroxymethyl)oxan-2-yl]oxy-9-(3,4,5-trimethoxyphenyl)-5a,6,8a,9-tetrahydro-5H-[2]benzofuro[6,5-f][1,3]benzodioxol-8-one	Lignans, neolignans and related compounds	Lignan glycosides		C28H32O13	21540.9	10685.1	0.241392	0.49604	-1.01147	0.00632862	599.166	3.965
POS_12028	[M+H]+	Mundulone	Phenylpropanoids and polyketides	Isoflavonoids	Isoflavans	C26H26O6	358200	176536	0.957845	0.492841	-1.02081	0.0116958	435.179	3.318
POS_882	[M+2Na]+	Thionine cation	Organoheterocyclic compounds	Benzothiazines		C12H10N3S+	8748.72	4269.95	0.151799	0.488065	-1.03485	0.00590037	137.043	1.456
NEG_10749	[M-H]-	Biliverdin	Organoheterocyclic compounds	Tetrapyrroles and derivatives	Bilirubins	C33H34N4O6	202909	98624.2	0.944019	0.486052	-1.04082	0.448496	581.243	8.198
POS_5059	[M+H]+	2-Methyl-3-[(2S,3R,4S,5S,6R)-3,4,5-trihydroxy-6-(hydroxymethyl)oxan-2-yl]oxypyran-4-one	Organic oxygen compounds	Organooxygen compounds	Carbohydrates and carbohydrate conjugates	C12H16O8	212462	102919	0.771938	0.484412	-1.04569	2.69825e-05	289.089	2.106
NEG_13583	[M-H]-	Secoisolariciresinol diglucoside				C32H46O16	3699.51	1790.74	0.128638	0.484049	-1.04678	0.411169	685.272	6.593
POS_15790	[M+Na]+	Methyl (2R)-2-[(1S,3S,7R,8R,9R,12S,13R)-13-(furan-3-yl)-6,6,8,12-tetramethyl-17-methylidene-5,15-dioxo-2,14-dioxatetracyclo[7.7.1.0(1),(1)(2).0(3),]heptadecan-7-yl]-2-hydroxyacetate	Lipids and lipid-like molecules	Prenol lipids	Triterpenoids	C27H34O8	35298.1	16864.6	0.315259	0.477776	-1.0656	4.17491e-05	509.214	2.399
POS_11818	[M+Na]+	Bidwillon A	Phenylpropanoids and polyketides	Isoflavonoids	Isoflavans	C25H28O5	21560.3	10219.7	0.243474	0.474004	-1.07703	0.00152301	431.184	4.919
POS_10567	[M+Na]+	4-[4-(beta-D-Glucopyranosyloxy)-2-hydroxy-2,6,6-trimethylcyclohexylidene]-3-buten-2-one	Lipids and lipid-like molecules	Prenol lipids	Terpene glycosides	C19H30O8	175514	81705.6	0.701183	0.465521	-1.10308	0.000850418	409.181	4.077
POS_5421	[M+H]+	2-isopropyl-4b,7,8,8-tetramethyl-5,6,7,8a-tetrahydrophenanthren-3-ol				C21H30O	556483	258225	1.25108	0.46403	-1.10771	0.00108175	299.232	7.436
POS_7328	[M+H]+	Trehalose	Organic oxygen compounds	Organooxygen compounds	Carbohydrates and carbohydrate conjugates	C12H22O11	177472	81758	0.708483	0.460682	-1.11816	0.00194973	343.121	5.562	C01083
POS_19692	[M+Na]+	5-Methoxy-3-methyl-4-[(2S,3R,4S,5S,6R)-3,4,5-trihydroxy-6-[[(2R,3R,4S,5S,6R)-3,4,5-trihydroxy-6-(hydroxymethyl)oxan-2-yl]oxymethyl]oxan-2-yl]oxy-3H-benzo[f][2]benzofuran-1-one	Organic oxygen compounds	Organooxygen compounds	Carbohydrates and carbohydrate conjugates	C26H32O14	16648.1	7612.7	0.191583	0.457271	-1.12888	0.166459	591.177	4.281
POS_4299	[M+H]+	Inosine	Nucleosides, nucleotides, and analogues	Purine nucleosides		C10H12N4O5	4295.08	1957.07	0.0929155	0.455655	-1.13399	0.116737	269.084	0.861
POS_10670	[M+Na]+	4-[3-(Beta-D-glucopyranosyloxy)-4-hydroxy-2,6,6-trimethyl-1-cyclohexen-1-yl]-2-butanone	Lipids and lipid-like molecules	Prenol lipids	Terpene glycosides	C19H32O8	36243.3	16285.5	0.315043	0.449338	-1.15413	0.0109087	411.194	4.845
POS_14212	[M+H]+	Cirsimarin	Phenylpropanoids and polyketides	Flavonoids	Flavonoid glycosides	C23H24O11	98019.1	43608.9	0.53565	0.444902	-1.16844	0.000262912	477.135	2.765
POS_6573	[M+H]+	Tiapride	Benzenoids	Benzene and substituted derivatives	Benzenesulfonyl compounds	C15H24N2O4S	53264.2	23646.8	0.39566	0.443953	-1.17152	0.000516289	329.159	3.78
POS_10672	[M+H]+	gamma-Tocotrienol	Lipids and lipid-like molecules	Prenol lipids	Quinone and hydroquinone lipids	C28H42O2	100672	44365.1	0.547725	0.44069	-1.18216	4.97041e-05	411.196	4.321	C14155
POS_22757	[M+Na]+	Fasciculic acid B	Lipids and lipid-like molecules	Prenol lipids	Triterpenoids	C36H60O9	242430	104663	0.824059	0.431725	-1.21182	0.00728095	659.407	10.467
POS_12025	[M+Na]+	4-[(2R,3R,4S,5S,6R)-3,4,5-trihydroxy-6-(hydroxymethyl)oxan-2-yl]oxypentan-2-yl (E)-3-(4-hydroxyphenyl)prop-2-enoate	Lipids and lipid-like molecules	Fatty Acyls	Fatty acyl glycosides	C20H28O9	33627.9	14498.4	0.316097	0.431143	-1.21376	0.00290987	435.158	4.541
POS_12272	[M+H-H2O]+	Oleanolic acid	Lipids and lipid-like molecules	Prenol lipids	Triterpenoids		1.44173e+06	616187	2.08945	0.427395	-1.22636	1.87935e-05	439.351	7.549	C17148
POS_27813	[M+H]+	Ginsenoside Rk1				C42H70O12	189659	78964.4	0.767291	0.416348	-1.26414	0.000318933	789.466	9.897
POS_13548	[M+H]+	Peonidin-3-O-beta-galactoside	Phenylpropanoids and polyketides	Flavonoids	Flavonoid glycosides	C22H22O11	23483.3	9733.83	0.269262	0.4145	-1.27056	0.00154404	463.121	2.392
POS_33852	[M+Na]+	Thalictoside VI	Lipids and lipid-like molecules	Prenol lipids	Terpene glycosides	C53H86O22	37078.7	15368.9	0.298917	0.414493	-1.27058	0.13812	1097.54	6.045
POS_19792	[M+Na]+	Deoxykhivorin	Organoheterocyclic compounds	Naphthopyrans		C32H42O9	135023	55744.7	0.641193	0.412855	-1.27629	0.00288151	593.27	11.531
POS_14035	[M+K]+	6-[(4E,6E)-2,3-Dihydroxy-4,6-dimethyl-7-(2,4,5-trimethyl-3,6-dioxabicyclo[3.1.0]hexan-2-yl)hepta-4,6-dien-2-yl]-4-methoxy-3,5-dimethylpyran-2-one	Lipids and lipid-like molecules	Fatty Acyls	Fatty alcohols	C24H34O7	12043.3	4842.01	0.192437	0.40205	-1.31455	0.00542475	473.191	2.9
POS_10312	[M+H]+	Osajin	Phenylpropanoids and polyketides	Isoflavonoids	Isoflavans	C25H24O5	421926	169008	1.15056	0.400563	-1.3199	1.02204e-05	405.169	3.671	C10511
POS_14994	[M+Na]+	(2S,3R,4S,5S,6R)-2-[(2R,3R,4S,5S,6R)-4,5-Dihydroxy-6-(hydroxymethyl)-2-(3-hydroxy-6-methylheptoxy)oxan-3-yl]oxy-6-(hydroxymethyl)oxane-3,4,5-triol	Lipids and lipid-like molecules	Fatty Acyls	Fatty acyl glycosides	C20H38O12	24432.5	9028.95	0.273683	0.369547	-1.43617	0.00793031	493.224	3.112
POS_12467	[M+Na]+	3-[(2S,3R,4S,5S,6R)-6-[[(2R,3R,4R)-3,4-dihydroxy-4-(hydroxymethyl)oxolan-2-yl]oxymethyl]-3,4,5-trihydroxyoxan-2-yl]oxy-2-methylpyran-4-one	Organic oxygen compounds	Organooxygen compounds	Carbohydrates and carbohydrate conjugates	C17H24O12	248064	90995.3	0.897878	0.366821	-1.44685	0.000165248	443.115	2.362
POS_12399	[M+H]+	22-Hydoxy-2-hopen-1-one	Lipids and lipid-like molecules	Prenol lipids	Hopanoids	C30H48O2	3.00796e+06	1.10192e+06	3.15449	0.366336	-1.44876	1.60446e-05	441.369	5.562
POS_9013	[M+Na]+	Xanthohumol	Phenylpropanoids and polyketides	Linear 1,3-diarylpropanoids	Chalcones and dihydrochalcones	C21H22O5	207208	75902.4	0.823779	0.366309	-1.44887	9.0617e-05	377.14	2.38	C16417
POS_23953	[M+Na]+	[(2R,3S,4S,5R,6R)-6-[1,7-Bis(4-hydroxyphenyl)-5-oxoheptan-3-yl]oxy-3,4,5-trihydroxyoxan-2-yl]methyl (E)-3-(3,4-dimethoxyphenyl)prop-2-enoate	Phenylpropanoids and polyketides	Diarylheptanoids	Linear diarylheptanoids	C36H42O12	52811.4	19342.3	0.416779	0.366253	-1.44909	0.000306635	689.236	3.92
POS_13644	[M]+	Delphinidin 3-glucoside	Phenylpropanoids and polyketides	Flavonoids	Flavonoid glycosides	[C21H21O12]+	23123.9	8462.79	0.271634	0.365976	-1.45018	0.00229813	465.102	4.202
POS_14609	[M+Na]+	beta-D-Fructofuranosyl 6-O-(4-hydroxybenzoyl)-alpha-D-glucopyranoside	Organic oxygen compounds	Organooxygen compounds	Carbohydrates and carbohydrate conjugates	C19H26O13	65158.2	23762	0.464186	0.364682	-1.45529	3.43295e-06	485.122	2.753
POS_2604	[M+H]+	2,3-Dihydroxy-1-(4-hydroxy-3-methoxyphenyl)-1-propanone	Organic oxygen compounds	Organooxygen compounds	Carbonyl compounds	C10H12O5	133266	48048.8	0.662323	0.360547	-1.47174	0.000164658	213.073	2.48
POS_9855	[M+Na]+	Alantrypinone	Organoheterocyclic compounds	Pyridopyrimidines		C21H16N4O3	33094.2	11782.1	0.332612	0.356017	-1.48998	2.2426e-05	395.118	0.783
POS_14982	[M+Na]+	6-[2-Hydroxy-3-methyl-3-[(2S,3R,4S,5S,6R)-3,4,5-trihydroxy-6-(hydroxymethyl)oxan-2-yl]oxybutyl]-5,7-dimethoxychromen-2-one	Lipids and lipid-like molecules	Fatty Acyls	Fatty acyl glycosides	C22H30O11	114179	40481.8	0.6127	0.354546	-1.49596	0.000740958	493.163	3.06
POS_2049	[M+H]+	Ligustilide	Organoheterocyclic compounds	Isobenzofurans		C12H14O2	170786	56853	0.763626	0.33289	-1.58688	9.71625e-05	191.106	11.359
POS_20404	[M+Na]+	Methyl (4S,5Z,6S)-5-(2-acetyloxyethylidene)-4-[2-[2-(4-hydroxyphenyl)ethoxy]-2-oxoethyl]-6-[(2S,3R,4S,5S,6R)-3,4,5-trihydroxy-6-(hydroxymethyl)oxan-2-yl]oxy-4H-pyran-3-carboxylate	Lipids and lipid-like molecules	Prenol lipids	Terpene glycosides	C27H34O14	13986.7	4650.23	0.219588	0.332477	-1.58868	0.000522632	605.179	4.087
POS_26125	[M]+	Naadp	Nucleosides, nucleotides, and analogues	(5'->5')-dinucleotides		[C21H28N6O18P3]+	25211.3	8287.35	0.287602	0.328716	-1.60509	0.0033134	745.41	7.298
POS_9509	[M+H]+	Pyraclostrobin	Organoheterocyclic compounds	Azoles	Pyrazoles	C19H18ClN3O4	3.75059e+06	1.22665e+06	3.60548	0.327055	-1.61239	4.09727e-06	388.105	8.569
POS_7077	[M+H]+	(3R,5R)-1,3,5-trihydroxy-4-[(E)-3-(4-hydroxyphenyl)acryloyl]oxy-cyclohexanecarboxylic acid	Organic oxygen compounds	Organooxygen compounds	Alcohols and polyols	C16H18O8	24526.1	7856.93	0.28558	0.32035	-1.64228	0.00653403	339.104	2.774
POS_10764	[M+H]+	Gardneramine	Organoheterocyclic compounds	Indoles and derivatives	Indoles	C23H28N2O5	127712	40892.4	0.667509	0.320192	-1.64299	2.05184e-05	413.213	2.827
POS_30977	[M+Na]+	(2S,3R,4R,5R,6S)-2-[(2R,3S,4S,5R,6R)-4-hydroxy-2-(hydroxymethyl)-6-[(1R,4S,5'S,6R,7S,8R,9S,13S,16S,18R)-5',7,9,13-tetramethylspiro[5-oxapentacyclo[10.8.0.02,9.04,8.013,18]icosane-6,2'-oxane]-16-yl]oxy-5-[(2S,3R,4S,5S,6R)-3,4,5-trihydroxy-6-(hydroxymethyl)oxan-2-yl]oxyoxan-3-yl]oxy-6-methyloxane-3,4,5-triol	Lipids and lipid-like molecules	Steroids and steroid derivatives	Steroidal glycosides	C45H74O17	2.54481e+06	811991	2.9705	0.319078	-1.64802	0.000165807	909.474	7.027
POS_2176	[M+H]+	Loliolide	Organoheterocyclic compounds	Benzofurans		C11H16O3	51469.6	16284.1	0.423417	0.316383	-1.66025	7.00167e-05	197.116	4.569
POS_1942	[M+H]+	Tributylamine	Organic nitrogen compounds	Organonitrogen compounds	Amines	C12H27N	62169	18632.9	0.472062	0.299714	-1.73834	0.000148132	186.22	5.548
POS_17004	[M+Na]+	Methyl 2-[(1R,5R,6R,13S,14S,16S)-14-acetyloxy-6-(furan-3-yl)-1,5,15,15-tetramethyl-8,17-dioxo-7-oxatetracyclo[11.3.1.02,11.05,10]heptadec-10-en-16-yl]acetate	Lipids and lipid-like molecules	Prenol lipids	Triterpenoids	C29H36O8	25525.2	7318.93	0.30318	0.286733	-1.80222	2.67265e-05	535.229	3.003
POS_22816	[M+Na]+	6-O-(3''-O-trans-Cinnamoyl-alpha-L-rhamnopyranosyl)catalpol	Phenylpropanoids and polyketides	Cinnamic acids and derivatives	Cinnamic acid esters	C30H38O15	77194.6	21550	0.531257	0.279164	-1.84081	0.000171405	661.213	5.97
POS_19609	[M+Na]+	Jaslanceoside B	Lipids and lipid-like molecules	Prenol lipids	Terpene glycosides	C26H30O14	6988.78	1927.01	0.15981	0.275729	-1.85868	7.00704e-05	589.145	2.615
POS_9965	[M+Na]+	3,5,5-Trimethyl-4-[3-[(beta-D-glucopyranosyl)oxy]butyl]-3-cyclohexen-1-ol	Lipids and lipid-like molecules	Fatty Acyls	Fatty acyl glycosides	C19H34O7	29431.8	7711.75	0.328184	0.262021	-1.93225	0.000399504	397.216	5.147
POS_12989	[M+H]+	4'-O-b-D-Glucosyl-5-O-methylvisamminol	Organoheterocyclic compounds	Benzopyrans	1-benzopyrans	C22H28O10	45751.6	11845.1	0.412089	0.258901	-1.94953	7.55749e-05	453.173	4.615
POS_5548	[M+H]+	Quercetin	Phenylpropanoids and polyketides	Flavonoids	Flavones	C15H10O7	111426	28178.1	0.64254	0.252886	-1.98344	0.000323944	303.049	4.201	C00389
POS_1053	[M+H]+	Coumarin	Phenylpropanoids and polyketides	Coumarins and derivatives		C9H6O2	15847.9	3971.45	0.24329	0.250597	-1.99656	6.54729e-05	147.042	2.776	C05851
POS_30373	[M+Na]+	Bussein				C43H54O18	88115.3	21027.6	0.575618	0.238637	-2.06711	0.000604459	881.312	5.25
POS_15299	[M+Na]+	Mundulone acetate	Phenylpropanoids and polyketides	Isoflavonoids	Isoflavans	C28H28O7	562990	131586	1.47324	0.233727	-2.09711	1.37604e-06	499.167	5.79
POS_11574	[M+Na]+	1'(2'H)-Naphthalene]-7-carboxaldehyde, 3',4',4'a,5',6',7',8',8'a-octahydro-4,6',7'-trihydroxy-6-(hydroxymethyl)-2',5',5',8'a-tetramethyl-spiro[benzofuran-2(3H)	Organoheterocyclic compounds	Benzofurans		C23H32O6	16314	3767.08	0.251285	0.23091	-2.11459	0.00026502	427.211	3.321
POS_10146	[M+Na]+	5-[5-(Acetyloxymethyl)-1,2,4a-trimethyl-7-oxo-3,4,8,8a-tetrahydro-2H-naphthalen-1-yl]-3-methylpentanoic acid	Lipids and lipid-like molecules	Prenol lipids	Diterpenoids	C22H34O5	499205	112607	1.38919	0.225574	-2.14833	6.6432e-05	401.241	7.695
POS_17448	[M+Na]+	3-[[2,3-Dihydro-2-(4-hydroxy-3-methoxyphenyl)-3-(hydroxymethyl)-7-methoxybenzofuran]-5-yl]propyl beta-D-glucopyranoside	Phenylpropanoids and polyketides	2-arylbenzofuran flavonoids		C26H34O11	19308.8	4313.08	0.268713	0.223373	-2.16247	0.0101703	545.193	4.701
POS_21005	[M+Na]+	1,7-Bis(4-hydroxyphenyl)-3-heptanyl 6-O-[(2S,3R,4R)-3,4-dihydroxy-4-(hydroxymethyl)tetrahydro-2-furanyl]-beta-D-glucopyranoside	Phenylpropanoids and polyketides	Diarylheptanoids	Linear diarylheptanoids	C30H42O12	32051.5	5994.28	0.357044	0.18702	-2.41873	0.000844658	617.266	3.875
POS_8220	[M+H]+	5,7,3'-Trihydroxy-6,4',5'-trimethoxyflavone				C18H16O8	16335.7	2848.75	0.256678	0.174389	-2.51962	0.00054808	361.09	2.779
POS_12993	[M+Na]+	6-(beta-D-Glucopyranosyloxy)-4,5,6,7,8,8a-hexahydro-5-hydroxy-5-(1-hydroxy-1-methylethyl)-3,8-dimethyl-2(1H)-azulenone	Lipids and lipid-like molecules	Prenol lipids	Terpene glycosides	C21H34O9	78032.4	9429.8	0.572493	0.120845	-3.04877	0.0051102	453.206	4.963
POS_11852	[M+H]+	Vitamin E	Lipids and lipid-like molecules	Prenol lipids	Quinone and hydroquinone lipids	C29H50O2	2.2995e+06	263430	3.15939	0.11456	-3.12583	0.00051025	431.387	13.272	C02477
POS_11148	[M+Na]+	2-[5-[2-[2-[5-(2-Oxopropyl)oxolan-2-yl]propanoyloxy]butyl]oxolan-2-yl]propanoic acid	Organic acids and derivatives	Carboxylic acids and derivatives	Dicarboxylic acids and derivatives	C21H34O7	29736.8	3287.75	0.361249	0.110562	-3.17708	2.83444e-05	421.216	5.174
POS_14322	[M]+	Petunidin 3-glucoside	Phenylpropanoids and polyketides	Flavonoids	Flavonoid glycosides	[C22H23O12]+	100899	8745.49	0.671694	0.0866755	-3.52823	1.02902e-05	479.113	5.086	C12139
POS_6089	[M+H]+	Isorhamnetin	Phenylpropanoids and polyketides	Flavonoids	Flavones	C16H12O7	122855	10537.5	0.737041	0.085772	-3.54335	3.56355e-05	317.062	5.075	C10084
