# Supplementary material for: Combined Metabolome and Transcriptome Analysis of Creamy Yellow and Purple Colored Panax notoginseng Roots
Source: Life (Basel). 2023 Oct 23;13(10):2100. doi: 10.3390/life13102100 (PMC10607970; doi:10.3390/life13102100)
Supplement: Supplementary file 1 [file life-13-02100-s001.zip › life-2633651-supplementary/Table S2.xlsx]

## Sheet: Sheet1
Supplementary Table S2. Differentially expressed genes enriched in phenylpropanoid, flavonoids, and anthocyanin biosynthesis pathways.
Pathway	Gene ID	LOG2FC	annotation
Anthocyanin biosynthesis	Unigene0024125	-1.92161	anthocyanin 3-O-galactosyltransferase
Flavone and flavonol biosynthesis	Unigene0006541	-2.74643	caffeic acid O-methyltransferase
Flavone and flavonol biosynthesis	Unigene0034380	-7.3262	flavonoid-3'-hydroxylase
Flavone and flavonol biosynthesis	Unigene0020711	-5.39649	UDP-glycosyltransferase 73C3-like
Flavonoid biosynthesis	Unigene0015029	-7.11638	chalcone isomerase
Flavonoid biosynthesis	Unigene0018660	-14.4254	chalcone synthase
Flavonoid biosynthesis	Unigene0018661	-13.7608	chalcone synthase
Flavonoid biosynthesis	Unigene0033361	-1.15148	cinnamate 4-hydroxylase
Flavonoid biosynthesis	Unigene0023818	-1.33574	cytochrome P450
Flavonoid biosynthesis	Unigene0023817	-1.02313	cytochrome P450
Flavonoid biosynthesis	Unigene0015001	-2.89517	cytochrome P450 CYP73A100
Flavonoid biosynthesis	Unigene0015000	-2.45246	cytochrome P450 CYP73A100
Flavonoid biosynthesis	Unigene0000427	-7.47091	dihydroflavonol reductase
Flavonoid biosynthesis	Unigene0005872	-4.49649	flavanone 3-dioxygenase isoform 1
Flavonoid biosynthesis	Unigene0034380	-7.3262	flavonoid-3'-hydroxylase
Flavonoid biosynthesis	Unigene0050689	-5.89535	flavonol synthase
Flavonoid biosynthesis	Unigene0036226	-2.27847	hydroxycinnamoyl-CoA shikimate/quinate hydroxycinnamoyl transferase
Flavonoid biosynthesis	Unigene0036230	-1.02469	hydroxycinnamoyl-CoA shikimate/quinate hydroxycinnamoyltransferase
Flavonoid biosynthesis	Unigene0036229	-2.01952	hydroxycinnamoyl-CoA:shikimate/quinate hydroxycinnamoyl transferase
Flavonoid biosynthesis	Unigene0006721	-9.29392	leucoanthocyanidin dioxygenase 1
Flavonoid biosynthesis	Unigene0026229	-2.61961	O-methyltransferase
Phenylpropanoid biosynthesis	Unigene0028532	-2.0344	4-coumarate:CoA ligase
Phenylpropanoid biosynthesis	Unigene0028530	-1.95481	4-coumarate:CoA ligase
Phenylpropanoid biosynthesis	Unigene0017003	-1.67515	4-coumarate:CoA ligase 3
Phenylpropanoid biosynthesis	Unigene0040792	1.55558	4-coumarate-coa ligase
Phenylpropanoid biosynthesis	Unigene0040786	2.17487	4-coumarate--CoA ligase-like 7-like
Phenylpropanoid biosynthesis	Unigene0028531	-2.46304	4-coumaryl-CoA ligase
Phenylpropanoid biosynthesis	Unigene0017772	1.58394	Aldehyde dehydrogenase 2C4
Phenylpropanoid biosynthesis	Unigene0024220	-1.17137	aldehyde dehydrogenase family 2 member C4-like
Phenylpropanoid biosynthesis	Unigene0023779	10.2785	alpha-L-arabinofuranosidase/beta-D-xylosidase
Phenylpropanoid biosynthesis	Unigene0040789	2.3339	AMP-dependent synthetase and ligase family protein isoform 2, partial
Phenylpropanoid biosynthesis	Unigene0003185	-4.30902	anionic peroxidase
Phenylpropanoid biosynthesis	Unigene0008195	-1.74496	anthocyanidin 3-O-glucosyltransferase 5-like
Phenylpropanoid biosynthesis	Unigene0022746	-4.72045	bacterial-induced class III peroxidase
Phenylpropanoid biosynthesis	Unigene0020617	-4.21051	bacterial-induced class III peroxidase
Phenylpropanoid biosynthesis	Unigene0034840	-5.39417	beta-glucosidase 24-like
Phenylpropanoid biosynthesis	Unigene0011618	1.11549	beta-glucosidase 46-like
Phenylpropanoid biosynthesis	Unigene0000428	-2.64093	beta-mannosidase enzyme precursor
Phenylpropanoid biosynthesis	Unigene0006541	-2.74643	caffeic acid O-methyltransferase
Phenylpropanoid biosynthesis	Unigene0020794	-5.73305	cell wall peroxidase
Phenylpropanoid biosynthesis	Unigene0033361	-1.15148	cinnamate 4-hydroxylase
Phenylpropanoid biosynthesis	Unigene0031922	-2.54436	cinnamoyl-CoA reductase 4
Phenylpropanoid biosynthesis	Unigene0031923	-2.44534	cinnamoyl-CoA reductase, partial
Phenylpropanoid biosynthesis	Unigene0023818	-1.33574	cytochrome P450
Phenylpropanoid biosynthesis	Unigene0023817	-1.02313	cytochrome P450
Phenylpropanoid biosynthesis	Unigene0015527	-12.1983	cytochrome P450 84A1
Phenylpropanoid biosynthesis	Unigene0020797	4.73905	cytochrome P450 CYP736A54
Phenylpropanoid biosynthesis	Unigene0019193	1.52985	cytochrome P450 CYP736A54
Phenylpropanoid biosynthesis	Unigene0008641	-11.2571	cytochrome P450 CYP736A54
Phenylpropanoid biosynthesis	Unigene0008640	-3.69981	cytochrome P450 CYP736A54
Phenylpropanoid biosynthesis	Unigene0015001	-2.89517	cytochrome P450 CYP73A100
Phenylpropanoid biosynthesis	Unigene0015000	-2.45246	cytochrome P450 CYP73A100
Phenylpropanoid biosynthesis	Unigene0015525	-12.4543	ferulate 5-hydroxylase
Phenylpropanoid biosynthesis	Unigene0015526	-11.8153	ferulate 5-hydroxylase, partial
Phenylpropanoid biosynthesis	Unigene0036226	-2.27847	hydroxycinnamoyl-CoA shikimate/quinate hydroxycinnamoyl transferase
Phenylpropanoid biosynthesis	Unigene0036230	-1.02469	hydroxycinnamoyl-CoA shikimate/quinate hydroxycinnamoyltransferase
Phenylpropanoid biosynthesis	Unigene0036229	-2.01952	hydroxycinnamoyl-CoA:shikimate/quinate hydroxycinnamoyl transferase
Phenylpropanoid biosynthesis	Unigene0020793	-3.21634	Lignin-forming anionic peroxidase
Phenylpropanoid biosynthesis	Unigene0015524	-12.2213	LOW QUALITY PROTEIN: cytochrome P450 84A1-like
Phenylpropanoid biosynthesis	Unigene0004614	-10.4777	non-cyanogenic beta-glucosidase precursor
Phenylpropanoid biosynthesis	Unigene0026229	-2.61961	O-methyltransferase
Phenylpropanoid biosynthesis	Unigene0002988	-6.72614	pericarp peroxidase 3
Phenylpropanoid biosynthesis	Unigene0007579	1.56867	peroxidase
Phenylpropanoid biosynthesis	Unigene0016960	-12.3157	peroxidase
Phenylpropanoid biosynthesis	Unigene0025726	-6.29855	peroxidase
Phenylpropanoid biosynthesis	Unigene0017014	-5.36339	Peroxidase
Phenylpropanoid biosynthesis	Unigene0016961	-4.87381	peroxidase
Phenylpropanoid biosynthesis	Unigene0017481	-1.29228	peroxidase
Phenylpropanoid biosynthesis	Unigene0000088	-1.47579	peroxidase 1
Phenylpropanoid biosynthesis	Unigene0030504	-8.34758	peroxidase 11
Phenylpropanoid biosynthesis	Unigene0001935	-13.0791	peroxidase 19-like
Phenylpropanoid biosynthesis	Unigene0014208	-12.649	peroxidase 20
Phenylpropanoid biosynthesis	Unigene0007904	2.40522	peroxidase 25
Phenylpropanoid biosynthesis	Unigene0005518	-11.5725	peroxidase 29
Phenylpropanoid biosynthesis	Unigene0026984	-2.44589	peroxidase 31-like
Phenylpropanoid biosynthesis	Unigene0026985	-1.28318	peroxidase 31-like
Phenylpropanoid biosynthesis	Unigene0006040	-1.09481	peroxidase 3-like
Phenylpropanoid biosynthesis	Unigene0023224	-5.11999	peroxidase 4
Phenylpropanoid biosynthesis	Unigene0023223	-2.22029	peroxidase 4
Phenylpropanoid biosynthesis	Unigene0050745	3.0129	peroxidase 40-like isoform 2
Phenylpropanoid biosynthesis	Unigene0006795	-4.84075	peroxidase 42-like
Phenylpropanoid biosynthesis	Unigene0013683	3.87969	peroxidase 45-like
Phenylpropanoid biosynthesis	Unigene0008490	-10.7284	peroxidase 46-like
Phenylpropanoid biosynthesis	Unigene0008489	-10.3487	peroxidase 46-like
Phenylpropanoid biosynthesis	Unigene0039682	-4.03634	peroxidase 47-like
Phenylpropanoid biosynthesis	Unigene0023188	-2.28826	peroxidase 55-like
Phenylpropanoid biosynthesis	Unigene0043539	-3.20949	peroxidase 65-like
Phenylpropanoid biosynthesis	Unigene0050946	-3.35633	peroxidase 9
Phenylpropanoid biosynthesis	Unigene0020618	2.70567	Peroxidase superfamily protein
Phenylpropanoid biosynthesis	Unigene0034241	-7.79568	phenylalanine ammonia-lyase
